# Supplementary material for: Application of ultrasound-mediated adapalene-coated lysozyme-shelled microbubbles in UVA-induced skin photoaging
Source: PLoS One. 2020 May 21;15(5):e0232617. doi: 10.1371/journal.pone.0232617 (PMC7242023; doi:10.1371/journal.pone.0232617)
Supplement: S1 Data — (XLSX) [file pone.0232617.s010.xlsx]

## Sheet: Fig 2A
LysMBs			7月24日	7月30日	8月15日				ADA-LysMBs	0	0	0		0		0	0	0		0		0	0	0		0			0		0
	2040.1		2040.1	1810.1	1647.4					0	0	0		0		0	0	0		0		0	0	0		0			0		0
	2259.1		2259.1	2033.4	1746.8					0	0	0		0		0	0	0		0		0	0	0		0			0		0
	2043.5		2043.5	1942.2	1714.4					0	0	0		0		0	0	0		0		0	0	0		0			0		0
	1980.1		1980.1	2108.2	1683.6					0	0	0		0		0	0	0		0		0	0	0		0			0		0
	1900.3		1900.3	2106.2	1664					0	0	0		0		0	0	0		0		0	0	0		0			0		0
	2080.3		2080.3	1926.2	1885.9					0	0	0		0		0	0	0		0		0	0	0		0			0		0
	1919		1919	1923.9	1825.4					0	0	0		0		0	0	0		0		0	0	0		0			0		0
	1876.7		1876.7	1946.3	1706.8					0	0	0		0		0	0	0		0		0	0	0		0			0		0
	1930.4		1930.4	2183.8	1841.3					0	0	0		0		0	0	0		0		0	0	0		0			0		0
	1899.7		1899.7	1989.8	1859.1					0	0	0		0		0	0	0		0		0	0	0		0			0		0
	2160.1	AVE	1992.92	1997.01	1757.47					0	0	0		0		0	0	0		0		0	0	0		0			0		0
	1917.2	STD	117.182	111.267	87.756					0	0	0		0		0	0	0		0		0	0	0		0			0		0
	1809.4									0	0	0		0		0	0	0		0		0	0	0		0			0		0
	1990.9									0	0	0		0		0	0	0		0		0	0	0		0			0		0
	1821.6									0	0	0		0		0	0	0		0		0	0	0		0			0		0
AVE	1975.23									0	0	0		0		0	0	0		0		0	0	0		0			0		0
STD	124.098									0	0	0		0		0	0	0		0		0	0	0		0			0		0
										0	0	0		0		0	0	0		0		0	0	0		0			0		0
										0	0	0		0		0	0	0		0		0	0	0		0			0		0
										0	0	0		0		0	0	0		0		0	0	0		0			0		0
										0	0	0		0		0	0	0		0		0	0	0		0			0		0
										0	0	0		0		0	0	0		0		0	0	0		0			0		0
										0	0	0		0		0	0	0		0		0	0	0		0			0		0
										0	0	0		0		0	0	0		0		0	0	0		0			0		0
										0	0	0		0		0	0	0		0		0	0	0		0			0		0
										0	0	0		0		0	0	0		0		0	0	0		0			0		0
										0	0	0		0		0	0	0		0		0	0	0		0			0		0
										0	0	0		0		0	0	0		0		0	0	0		0			0		0
										0	0	0		0		0	0	0		0		0	0	0		0			0		0
										0	0	0		0		0	0	0		0		0	0	0		0			0		0
										0	0	0		0		0	0	0		0		0	0	0		0			0		0
										0	0	0		0		0	0	0		0		0	0	0		0			0		0
										0	0	0		0		0	0	0		0		0	0	0		0			0		0
										0	0	0		0		0	0	0		0		0	0	0		0			0		0
										0	0	0		0		0	0	0		0		0	0	0		0			0		0
										0	0	0		0		0	0	0		0		0	0	0		0			0		0
										0	0	0		0		0	0	0		0		0	0	0		0			0		0
										0	0	0		0		0	0	0		0		0	0	0		0			0		0
										0	0	0		0		0	0	0		0		0	0	0		0			0		0
										0	0	0		0		0	0	0		0		0	0	0		0			0		0
										0	0	0		0		0	0	0		0		0	0	0		0			0		0
										0	0	0		0		0	0	0		0		0	0	0		0			0		0
										0	0	0		0		0	0	0		0		0	0	0		0			0		0
										0	0	0		0		0	0	0		0		0	0	0		0			0		0
										0	0	0		0		0	0	0		0		0	0	0		0			0		0
										0	0	0		0		0	0	0		0		0	0	0		0			0		0
										0	0	0		0		0	0	0		0		0	0	0		0			0		0
										0	0	0		0		0	0	0		0		0	0	0		0			0		0
										0	0	0		0		0	0	0		0		0	0	0		0			0		0
										0	0	0		0		0	0	0		0		0	0	0		0			0		0
										0	0	0		0		0	0	0		0		0	0	0		0			0		0
										0	0	0		0		0	0	0		0		0	0	0		0			0		0
										0	0	0		0		0	0	0		0		0	0	0		0			0		0
										0	0	0		0		0	0	0		0		0	0	0		0			0		0
										0	0	0		0		0	0	0		0		0	0	0		0			0		0
										0	0	0		0		0	0	0		0		0	0	0		0			0		0
										0	0	0		0		0	0	0		0		0	0	0		0			0		0
										0	0	0		0		0	0	0		0		0	0	0		0			0		0
										0	0	0		0		0	0	0		0		0	0	0		0			0		0
										0	0	0		0		0.02	0	0		0.00666667		0	0	0		0			0.00222222		0.003849
										0	0	0		0		1.315	0	0		0.438333		2.023	2.735	1.443		2.067			0.835111		1.08913
										0	0	0		0		7.575	0.921	0		2.832		8.19	9.023	6.072		7.76167			3.53122		3.92779
										0.896	0	0		0.298667		13.347	4.728	0.648		6.241		14.472	15.187	11.878		13.8457			6.79511		6.79048
										4.563	2.972	0		2.51167		16.496	10.447	3.88		10.2743		17.943	18.389	15.729		17.3537			10.0466		7.42362
										10.03	8.714	0		6.248		16.92	14.632	9.238		13.5967		18.186	18.267	16.882		17.7783			12.541		5.83721
										14.038	13.707	3.267		10.3373		15.26	16.294	13.385		14.9797		15.872	15.55	15.743		15.7217			13.6796		2.91813
										15.675	16.239	9.962		13.9587		12.308	15.706	15.288		14.434		11.974	11.287	13.062		12.1077			13.5001		1.22909
										15.219	16.292	15.423		15.6447		8.783	13.539	15.134		12.4853		7.473	6.57	9.594		7.879			12.003		3.90524
										13.311	14.494	17.853		15.2193		5.281	10.496	13.5		9.759		3.321	2.544	5.999		3.95467			9.64433		5.63321
										10.603	11.588	17.355		13.182		2.31	7.181	11.003		6.83133		0.545	0.446	2.857		1.28267			7.09867		5.95417
										7.634	8.235	14.726		10.1983		0.386	4.088	8.165		4.213		0	0	0.741		0.247			4.88611		5.0097
										4.81	4.976	10.894		6.89333		0	1.653	5.389		2.34733		0	0	0		0			3.08022		3.50462
										2.432	2.26	6.733		3.80833		0	0.313	2.975		1.096		0	0	0		0			1.63478		1.9605
										0.757	0.523	3.063		1.44767		0	0	1.174		0.391333		0	0	0		0			0.613		0.748857
										0.031	0	0.726		0.252333		0	0	0.221		0.0736667		0	0	0		0			0.108667		0.129757
										0	0	0		0		0	0	0		0		0	0	0		0			0		0
										0	0	0		0		0	0	0		0		0	0	0		0			0		0
										0	0	0		0		0	0	0		0		0	0	0		0			0		0
										0	0	0		0		0	0	0		0		0	0	0		0			0		0
										0	0	0		0		0	0	0		0		0	0	0		0			0		0
										0	0	0		0		0	0	0		0		0	0	0		0			0		0
										0	0	0		0		0	0	0		0		0	0	0		0			0		0
										0	0	0		0		0	0	0		0		0	0	0		0			0		0

## Sheet: Fig 2B
LysMBs-1	64.1	0.5				64.1		LysMBs	66.4	8.7			LysMBs	66.4	8.7
0.25mg/ml ada	-12.1	0.6				59.1		0.25mg/ml ada	-12.1	0.6				64.8	12.4
non-remove1	50.9	1.5				76.1		non-remove1	53.2	1.5				64.9	1.8583
removed1	58.4	0.2			AVE	66.4333		removed1	60.7	0.2						65.3667	7.65277
LysMBs-2	59.1	1.2			STD	8.73689							0.25mg/ml ada	-12.1					0.5mg/ml ada	-29.3					1mg/ml ada	-33.5
0.5mg/ml ada	-29.3	0.7						0.5mg/ml ada	-29.3	0.7				-10.1						-20.2						-28.9
non-remove2	38.1	2.9						non-remove2	45.4	2.9				-14.8						-27.5						-40.4
removed2	53.5	1.4						removed2	55.8	1.4						-12.3333	2.35867					-25.6667	4.81906				-34.2667	5.78821
LysMBs-3	76.1	1.6											non-remove1	53.2					non-remove2	45.4					1ada-LysMBs	38
1mg/ml ada	-33.5	0.3						1mg/ml ada	-33.5	0.3				57.7						51						40.1
non-remove3	47.7	2.1						non-remove3	38	2.1				53.366		54.7553	2.55151			37.766		44.722	6.643			27.866
removed3	69.6	2.8						removed3	54.9	2.8									removed2								35.322	6.5419
									AVE	STD			removed1	60.7						55.8					1ada-LysMBs(remove)	54.9
														60.2						57.2						54.2
														59.066		59.9887	0.837249			55.066		56.022	1.08418			46.066
LysMBs-1	67.3	3.6				67.3		LysMBs	64.8	12.4						AVE	STD					AVE	STD				51.722	4.91073
0.25mg/ml ada	-10.1	4.5				51.4		0.25mg/ml ada	-10.1	4.5																	AVE	STD
non-remove1	60.2	5.4				75.8		non-remove1	57.7	5.4
removed1	62.7	4.2			AVE	64.8333		removed1	60.2	4.2
LysMBs-2	51.4	0.5			STD	12.3856
0.5mg/ml ada	-20.2	1.2						0.5mg/ml ada	-20.2	1.2			LysMBs
non-remove2	37.6	3.5						non-remove2	51	3.5				2016-07-24	2016-07-30	2016-08-15
removed2	47.8	1.8						removed2	57.2	1.8				62.6	75.3	62.3
LysMBs-3	75.8	2.6												60.4	73	63.9
1mg/ml ada	-28.9	1.3						1mg/ml ada	-28.9	1.3				60.2	72.3	66.5
non-remove3	51.1	2.8						non-remove3	40.1	2.8				61.3	75.9	64.2
removed3	65.2	2.3						removed3	54.2	2.3				59.7	70.8	63.9
									AVE	STD				60.4	75.7	66.3
													AVE	60.7667	73.8333	64.5167
													STD	0.946338	1.92152	1.46562
LysMBs	64.867	1.8583						LysMBs	64.867	1.8583
0.25mg/ml ada	-14.8	2.8						0.25mg/ml ada	-14.8	2.8
0.25ada-LysMBs	53.366	0.7						0.25ada-LysMBs	53.366	0.7
0.25ada-LysMBs(remove)	59.066	0.9						0.25ada-LysMBs(remove)	59.066	0.9
0.5mg/ml ada	-27.5	1.8
0.5ada-LysMBs	37.766	2						0.5mg/ml ada	-27.5	1.8
0.5ada-LysMBs(remove)	55.066	0.2						0.5ada-LysMBs	37.766	2
1mg/ml ada	-40.4	3.6						0.5ada-LysMBs(remove)	55.066	0.2
1ada-LysMBs	27.866	1.8
1ada-LysMBs(remove)	46.066	0.6						1mg/ml ada	-40.4	3.6
								1ada-LysMBs	27.866	1.8
								1ada-LysMBs(remove)	46.066	0.6
									AVE	STD

## Sheet: Fig 5B
	1	2	3		AVE	STD
US1w/cm2	715.02	748.96	761.01		741.663	23.8475
US1w/cm2+LysMBs	1056.65	1296.47	1272.38		1208.5	132.056
US2w/cm2+LysMBs	1272.36	1471.64	1147.53		1297.18	163.474
US3w/cm2+LysMBs	1446.46	1438.79	1580.05		1488.43	79.435

## Sheet: Fig 6
	藥物釋放(透析)	吸光值			公式換算					稀釋倍數
PH 7.4	組1	組2			PH7.4	組1	組2			PH7.4	組1	組2			釋放效率	組1	組2		平均	標準差
0	0	0			0	0	0			0	0	0			0	0	0		0	0
0.167	0.0544	0.055			0.167	0.000166552	0.000291466			0.167	0.00555174	0.00971554			0.167	4.023	7.04025		5.53162	2.13352
0.333	0.0552	0.0554			0.333	0.000333104	0.000374742			0.333	0.0111035	0.0124914			0.333	8.046	9.05175		8.54887	0.711172
0.5	0.057	0.0562			0.5	0.000707847	0.000541295			0.5	0.0235949	0.0180432			0.5	17.0977	13.0747		15.0862	2.84469
0.5833	0.0588	0.0595			0.5833	0.00108259	0.00122832			0.5833	0.0360863	0.0409441			0.5833	26.1495	29.6696		27.9096	2.4891
0.668	0.0602	0.0612			0.668	0.00137406	0.00158225			0.668	0.0458018	0.0527415			0.668	33.1897	38.2185		35.7041	3.55586
0.835	0.0618	0.0624			0.835	0.00170716	0.00183207			0.835	0.0569053	0.0610691			0.835	41.2357	44.253		42.7444	2.13352
1	0.0625	0.0638			1	0.00185289	0.00212354			1	0.0617631	0.0707847			1	44.7559	51.2932		48.0246	4.62262
2	0.0632	0.0645			2	0.00199863	0.00226927			2	0.0666209	0.0756424			2	48.276	54.8134		51.5447	4.62262
3	0.0649	0.0651			3	0.00235255	0.00239419			3	0.0784183	0.0798062			3	56.8249	57.8306		57.3277	0.711172
4	0.0653	0.0651			4	0.00243583	0.00239419			4	0.0811942	0.0798062			4	58.8364	57.8306		58.3335	0.711172
5	0.0655	0.0653			5	0.00247746	0.00243583			5	0.0825821	0.0811942			5	59.8421	58.8364		59.3392	0.711172
6	0.0655	0.0651		OD	6	0.00247746	0.00239419		mg	6	0.0825821	0.0798062		mg	6	59.8421	57.8306		58.8364	1.42234
	藥物釋放(透析)	吸光值			公式換算					稀釋倍數
PH 7.4+US	組1	組2			PH7.4+US	組1	組2			PH7.4+US	組1	組2			釋放效率	組1	組2		平均	標準差
0	0	0			0	0	0			0	0	0			0	0	0		0	0
0.167	0.0537	0.0538			0.167	2.0819e-05	4.1638e-05			0.167	0.000693967	0.00138793			0.167	0.502875	1.00575		0.754312	0.355586
0.333	0.0548	0.0538			0.333	0.000249828	4.1638e-05			0.333	0.00832761	0.00138793			0.333	6.0345	1.00575		3.52012	3.55586
0.5	0.0565	0.0545			0.5	0.000603752	0.000187371			0.5	0.0201251	0.00624571			0.5	14.5834	4.52587		9.55462	7.11172
0.5833	0.0611	0.0593			0.5833	0.00156143	0.00118668			0.5833	0.0520476	0.0395561			0.5833	37.7156	28.6639		33.1897	6.40055
0.668	0.0629	0.0608			0.668	0.00193617	0.00149897			0.668	0.064539	0.0499656			0.668	46.7674	36.207		41.4872	7.46731
0.835	0.0643	0.064			0.835	0.00222764	0.00216518			0.835	0.0742545	0.0721726			0.835	53.8076	52.299		53.0533	1.06676
1	0.0655	0.0649			1	0.00247746	0.00235255			1	0.0825821	0.0784183			1	59.8421	56.8249		58.3335	2.13352
2	0.0672	0.0675			2	0.00283139	0.00289384			2	0.0943796	0.0964615			2	68.391	69.8996		69.1453	1.06676
3	0.0688	0.0692			3	0.00316449	0.00324777			3	0.105483	0.108259			3	76.437	78.4485		77.4427	1.42234
4	0.0696	0.0699			4	0.00333104	0.0033935			4	0.111035	0.113117			4	80.46	81.9686		81.2143	1.06676
5	0.0698	0.0702			5	0.00337268	0.00345596			5	0.112423	0.115199			5	81.4657	83.4772		82.4715	1.42234
6	0.0698	0.0702		OD	6	0.00337268	0.00345596		mg	6	0.112423	0.115199		mg	6	81.4657	83.4772		82.4715	1.42234
	藥物釋放(透析)	吸光值			公式換算					稀釋倍數
PH 5.5	組1	組2			PH7.4	組1	組2			PH7.4	組1	組2			釋放效率	組1	組2		平均	標準差
0	0	0			0	0	0			0	0	0			0	0	0		0	0
0.167	0.0548	0.0554			0.167	0.000249828	0.000374742			0.167	0.00832761	0.0124914			0.167	6.0345	9.05175		7.54312	2.13352
0.333	0.055	0.057			0.333	0.000291466	0.000707847			0.333	0.00971554	0.0235949			0.333	7.04025	17.0977		12.069	7.11172
0.5	0.0562	0.0559			0.5	0.000541295	0.000478837			0.5	0.0180432	0.0159612			0.5	13.0747	11.5661		12.3204	1.06676
0.5833	0.0591	0.0584			0.5833	0.00114505	0.000999313			0.5833	0.0381682	0.0333104			0.5833	27.6581	24.138		25.8981	2.4891
0.668	0.06	0.0607			0.668	0.00133242	0.00147815			0.668	0.0444139	0.0492717			0.668	32.184	35.7041		33.9441	2.4891
0.835	0.061	0.0608			0.835	0.00154061	0.00149897			0.835	0.0513536	0.0499656			0.835	37.2127	36.207		36.7099	0.711172
1	0.0619	0.0613			1	0.00172798	0.00160306			1	0.0575993	0.0534355			1	41.7386	38.7214		40.23	2.13352
2	0.0621	0.0616			2	0.00176962	0.00166552			2	0.0589872	0.0555174			2	42.7444	40.23		41.4872	1.77793
3	0.0625	0.062			3	0.00185289	0.0017488			3	0.0617631	0.0582933			3	44.7559	42.2415		43.4987	1.77793
4	0.0629	0.0626			4	0.00193617	0.00187371			4	0.064539	0.0624571			4	46.7674	45.2587		46.0131	1.06676
5	0.0629	0.0629			5	0.00193617	0.00193617			5	0.064539	0.064539			5	46.7674	46.7674		46.7674	0
6	0.0633	0.0629		OD	6	0.00201944	0.00193617		mg	6	0.0673148	0.064539		mg	6	48.7789	46.7674		47.7731	1.42234
	藥物釋放(透析)	吸光值			公式換算					稀釋倍數
PH 5.5+US	組1	組2			PH7.4+US	組1	組2			PH7.4+US	組1	組2			釋放效率	組1	組2		平均	標準差
0	0	0			0	0	0			0	0	0			0	0	0		0	0
0.167	0.0549	0.056			0.167	0.000270647	0.000499656			0.167	0.00902158	0.0166552			0.167	6.53737	12.069		9.30319	3.91145
0.333	0.055	0.0564			0.333	0.000291466	0.000582933			0.333	0.00971554	0.0194311			0.333	7.04025	14.0805		10.5604	4.97821
0.5	0.0554	0.0568			0.5	0.000374742	0.000666209			0.5	0.0124914	0.022207			0.5	9.05175	16.092		12.5719	4.97821
0.5833	0.0622	0.0634			0.5833	0.00179044	0.00204026			0.5833	0.0596812	0.0680088			0.5833	43.2472	49.2817		46.2645	4.26703
0.668	0.0638	0.0644			0.668	0.00212354	0.00224845			0.668	0.0707847	0.0749485			0.668	51.2932	54.3105		52.8019	2.13352
0.835	0.0649	0.0657			0.835	0.00235255	0.0025191			0.835	0.0784183	0.08397			0.835	56.8249	60.8479		58.8364	2.84469
1	0.0668	0.0662			1	0.00274811	0.0026232			1	0.0916037	0.0874399			1	66.3795	63.3622		64.8709	2.13352
2	0.0671	0.0673			2	0.00281057	0.00285221			2	0.0936856	0.0950735			2	67.8881	68.8939		68.391	0.711172
3	0.0675	0.0677			3	0.00289384	0.00293548			3	0.0964615	0.0978494			3	69.8996	70.9054		70.4025	0.711172
4	0.0683	0.0679			4	0.0030604	0.00297712			4	0.102013	0.0992373			4	73.9226	71.9111		72.9169	1.42234
5	0.0681	0.0679			5	0.00301876	0.00297712			5	0.100625	0.0992373			5	72.9169	71.9111		72.414	0.711172
6	0.0684	0.068		OD	6	0.00308121	0.00299794		mg	6	0.102707	0.0999313		mg	6	74.4255	72.414		73.4197	1.42234
	藥物釋放(透析)	吸光值			公式換算					稀釋倍數
PH 4	組1	組2			PH7.4	組1	組2			PH7.4	組1	組2			釋放率	組1	組2		平均	標準差
0	0	0			0	0	0			0	0	0			0	0	0		0	0
0.167	0.0546	0.0539			0.167	0.00020819	6.24571e-05			0.167	0.00693967	0.0020819			0.167	5.02875	1.50862		3.26869	2.4891
0.333	0.0552	0.0557			0.333	0.000333104	0.000437199			0.333	0.0111035	0.0145733			0.333	8.046	10.5604		9.30319	1.77793
0.5	0.0554	0.0563			0.5	0.000374742	0.000562114			0.5	0.0124914	0.0187371			0.5	9.05175	13.5776		11.3147	3.20028
0.5833	0.0573	0.0566			0.5833	0.000770304	0.000624571			0.5833	0.0256768	0.020819			0.5833	18.6064	15.0862		16.8463	2.4891
0.668	0.0604	0.0584			0.668	0.00141569	0.000999313			0.668	0.0471898	0.0333104			0.668	34.1955	24.138		29.1667	7.11172
0.835	0.0622	0.0609			0.835	0.00179044	0.00151979			0.835	0.0596812	0.0506596			0.835	43.2472	36.7099		39.9786	4.62262
1	0.0629	0.0621			1	0.00193617	0.00176962			1	0.064539	0.0589872			1	46.7674	42.7444		44.7559	2.84469
2	0.0631	0.0634			2	0.00197781	0.00204026			2	0.0659269	0.0680088			2	47.7731	49.2817		48.5274	1.06676
3	0.0636	0.0637			3	0.0020819	0.00210272			3	0.0693967	0.0700907			3	50.2875	50.7904		50.5389	0.355586
4	0.0638	0.064			4	0.00212354	0.00216518			4	0.0707847	0.0721726			4	51.2932	52.299		51.7961	0.711172
5	0.0639	0.0643			5	0.00214436	0.00222764			5	0.0714786	0.0742545			5	51.7961	53.8076		52.8019	1.42234
6	0.0639	0.0643		OD	6	0.00214436	0.00222764		mg	6	0.0714786	0.0742545		mg	6	51.7961	53.8076		52.8019	1.42234
	藥物釋放(透析)	吸光值			公式換算					稀釋倍數
PH 4+US	組1	組2			PH7.4+US	組1	組2			PH7.4+US	組1	組2			釋放效率	組1	組2		平均	標準差
0	0	0			0	0	0			0	0	0			0	0	0		0	0
0.167	0.0557	0.0552			0.167	0.000437199	0.000333104			0.167	0.0145733	0.0111035			0.167	10.5604	8.046		9.30319	1.77793
0.333	0.0563	0.0569			0.333	0.000562114	0.000687028			0.333	0.0187371	0.0229009			0.333	13.5776	16.5949		15.0862	2.13352
0.5	0.0565	0.0575			0.5	0.000603752	0.000811942			0.5	0.0201251	0.0270647			0.5	14.5834	19.6121		17.0977	3.55586
0.5833	0.0623	0.0592			0.5833	0.00181125	0.00116587			0.5833	0.0603752	0.0388622			0.5833	43.7501	28.161		35.9556	11.0232
0.668	0.0645	0.0639			0.668	0.00226927	0.00214436			0.668	0.0756424	0.0714786			0.668	54.8134	51.7961		53.3047	2.13352
0.835	0.0659	0.0666			0.835	0.00256074	0.00270647			0.835	0.085358	0.0902158			0.835	61.8536	65.3737		63.6137	2.4891
1	0.0676	0.0673			1	0.00291466	0.00285221			1	0.0971554	0.0950735			1	70.4025	68.8939		69.6482	1.06676
2	0.0681	0.0689			2	0.00301876	0.00318531			2	0.100625	0.106177			2	72.9169	76.9399		74.9284	2.84469
3	0.0686	0.0694			3	0.00312285	0.00328941			3	0.104095	0.109647			3	75.4312	79.4542		77.4427	2.84469
4	0.069	0.0691			4	0.00320613	0.00322695			4	0.106871	0.107565			4	77.4427	77.9456		77.6942	0.355586
5	0.069	0.0694			5	0.00320613	0.00328941			5	0.106871	0.109647			5	77.4427	79.4542		78.4485	1.42234
6	0.069	0.0693		OD	6	0.00320613	0.00326859		mg	6	0.106871	0.108953		mg	6	77.4427	78.9514		78.197	1.06676

## Sheet: Fig 7
OriginalMBs		OD					公式換算					稀釋倍數			單位換算ug/ml
	時間	1	2	2		時間	1	2	3		時間	1	2	3	1	2	3	平均	標準差
	0.25	0.0592	0.0604	0.0601		0.25	0.00116587	0.00141569	0.00135324		0.25	0.00582933	0.00707847	0.00676618	5.82933	7.07847	6.76618	6.55799	0.650074
	0.5	0.0597	0.0607	0.0607		0.5	0.00126996	0.00147815	0.00147815		0.5	0.0063498	0.00739075	0.00739075	6.3498	7.39075	7.39075	7.04377	0.600993
	1	0.0614	0.0615	0.0617		1	0.00162388	0.0016447	0.00168634		1	0.00811942	0.00822351	0.0084317	8.11942	8.22351	8.4317	8.25821	0.159008
	2	0.0622	0.0609	0.0609		2	0.00179044	0.00151979	0.00151979		2	0.00895218	0.00759894	0.00759894	8.95218	7.59894	7.59894	8.05002	0.781291
	3	0.0632	0.0609	0.0614		3	0.00199863	0.00151979	0.00162388		3	0.00999313	0.00759894	0.00811942	9.99313	7.59894	8.11942	8.5705	1.25922
	4	0.0617	0.061	0.0608		4	0.00168634	0.00154061	0.00149897		4	0.0084317	0.00770304	0.00749485	8.4317	7.70304	7.49485	7.87653	0.491934
	5	0.0602	0.0614	0.0611		5	0.00137406	0.00162388	0.00156143		5	0.00687028	0.00811942	0.00780713	6.87028	8.11942	7.80713	7.59894	0.650074
	6	0.0572	0.0611	0.0608		6	0.000749485	0.00156143	0.00149897		6	0.00374742	0.00780713	0.00749485	3.74742	7.80713	7.49485	6.3498	2.25913
	8	0.0575	0.0607	0.0608		8	0.000811942	0.00147815	0.00149897		8	0.00405971	0.00739075	0.00749485	4.05971	7.39075	7.49485	6.3151	1.95392
	12	0.0598	0.0608	0.0609		12	0.00129078	0.00149897	0.00151979		12	0.0064539	0.00749485	0.00759894	6.4539	7.49485	7.59894	7.18256	0.633186
ADA-LysMBs		OD					公式換算					稀釋倍數			單位換算ug/ml
	時間	1	2	2		時間	1	2	3		時間	1	2	3	1	2	3	平均	標準差
	0.25	0.0641	0.0583	0.0587		0.25	0.002186	0.000978494	0.00106177		0.25	0.00728666	0.00489247	0.00530885	7.28666	4.89247	5.30885	5.82933	1.27914
	0.5	0.0648	0.0639	0.0635		0.5	0.00233173	0.00214436	0.00206108		0.5	0.00777243	0.0107218	0.0103054	7.77243	10.7218	10.3054	9.59988	1.59625
	1	0.0614	0.0643	0.0646		1	0.00162388	0.00222764	0.00229009		1	0.00541295	0.0111382	0.0114505	5.41295	11.1382	11.4505	9.33386	3.3992
	2	0.0673	0.0792	0.0801		2	0.00285221	0.00532967	0.00551704		2	0.00950735	0.0266483	0.0275852	9.50735	26.6483	27.5852	21.247	10.1776
	3	0.0766	0.087	0.0875		3	0.00478837	0.00695355	0.00705765		3	0.0159612	0.0347678	0.0352882	15.9612	34.7678	35.2882	28.6724	11.0113
	4	0.0849	0.0932	0.0929		4	0.00651635	0.00824433	0.00818187		4	0.0217212	0.0412217	0.0409094	21.7212	41.2217	40.9094	34.6174	11.1696
	5	0.0928	0.0968	0.0963		5	0.00816106	0.00899382	0.00888972		5	0.0272035	0.0449691	0.0444486	27.2035	44.9691	44.4486	38.8737	10.1101
	6	0.1053	0.1019	0.1023		6	0.0107634	0.0100556	0.0101389		6	0.0358781	0.0502779	0.0506943	35.8781	50.2779	50.6943	45.6168	8.43651
	8	0.1088	0.1054	0.1062		8	0.0114921	0.0107843	0.0109508		8	0.038307	0.0539213	0.054754	38.307	53.9213	54.754	48.9941	9.26466
	12	0.1231	0.1098	0.1094		12	0.0144692	0.0117003	0.011617		12	0.0482307	0.0585014	0.0580851	48.2307	58.5014	58.0851	54.9391	5.81333
ADA-LysMBs+US		OD					公式換算					稀釋倍數			單位換算ug/ml
	時間	1	2	2		時間	1	2	3		時間	1	2	3	1	2	3	平均	標準差
	0.25	0.0608	0.0662	0.066		0.25	0.00149897	0.0026232	0.00258156		0.25	0.00749485	0.013116	0.0129078	7.49485	13.116	12.9078	11.1729	3.18697
	0.5	0.0591	0.0769	0.0768		0.5	0.00114505	0.00485083	0.00483001		0.5	0.00572523	0.0242542	0.0241501	5.72523	24.2542	24.1501	18.0432	10.6678
	1	0.0754	0.0782	0.0782		1	0.00453855	0.00512148	0.00512148		1	0.0226927	0.0256074	0.0256074	22.6927	25.6074	25.6074	24.6358	1.68278
	2	0.0981	0.1046	0.1045		2	0.00926446	0.0106177	0.0105969		2	0.0463223	0.0530885	0.0529844	46.3223	53.0885	52.9844	50.7984	3.87676
	3	0.1127	0.1204	0.1199		3	0.012304	0.0139071	0.013803		3	0.0615202	0.0695355	0.0690151	61.5202	69.5355	69.0151	66.6903	4.48496
	4	0.1246	0.1351	0.1353		4	0.0147815	0.0169675	0.0170091		4	0.0739075	0.0848375	0.0850457	73.9075	84.8375	85.0457	81.2636	6.37138
	5	0.1362	0.1482	0.1481		5	0.0171965	0.0196948	0.019674		5	0.0859826	0.098474	0.0983699	85.9826	98.474	98.3699	94.2755	7.18206
	6	0.1456	0.1529	0.1532		6	0.0191535	0.0206733	0.0207357		6	0.0957675	0.103366	0.103679	95.7675	103.366	103.679	100.938	4.48012
	8	0.1487	0.156	0.156		8	0.0197989	0.0213187	0.0213187		8	0.0989944	0.106593	0.106593	98.9944	106.593	106.593	104.06	4.38725
	12	0.1512	0.1596	0.1598		12	0.0203194	0.0220682	0.0221098		12	0.101597	0.110341	0.110549	101.597	110.341	110.549	107.496	5.1095
ADA solution(0.14mg/mL)		OD					公式換算					稀釋倍數			單位換算ug/ml
	時間	1	2	2		時間	1	2	3		時間	1	2	3	1	2	3	平均	標準差
	0.25	0.062	0.0637	0.0637		0.25	0.0017488	0.00210272	0.00210272		0.25	0.00874399	0.0105136	0.0105136	8.74399	10.5136	10.5136	9.92373	1.02169
	0.5	0.0656	0.0682	0.0682		0.5	0.00249828	0.00303958	0.00303958		0.5	0.0124914	0.0151979	0.0151979	12.4914	15.1979	15.1979	14.2957	1.56258
	1	0.0677	0.0686	0.0695		1	0.00293548	0.00312285	0.00331022		1	0.0146774	0.0156143	0.0165511	14.6774	15.6143	16.5511	15.6143	0.936856
	2	0.0714	0.073	0.0733		2	0.00370579	0.00403889	0.00410135		2	0.0185289	0.0201944	0.0205067	18.5289	20.1944	20.5067	19.7434	1.06327
	3	0.0729	0.0747	0.0747		3	0.00401807	0.00439281	0.00439281		3	0.0200904	0.0219641	0.0219641	20.0904	21.9641	21.9641	21.3395	1.08179
	4	0.076	0.0764	0.0758		4	0.00466346	0.00474674	0.00462182		4	0.0233173	0.0237337	0.0231091	23.3173	23.7337	23.1091	23.3867	0.318016
	5	0.0806	0.0782	0.079		5	0.00562114	0.00512148	0.00528803		5	0.0281057	0.0256074	0.0264402	28.1057	25.6074	26.4402	26.7177	1.27206
	6	0.0824	0.0819	0.0821		6	0.00599588	0.00589178	0.00593342		6	0.0299794	0.0294589	0.0296671	29.9794	29.4589	29.6671	29.7018	0.261967
	8	0.0891	0.0833	0.0833		8	0.00739075	0.00618325	0.00618325		8	0.0369538	0.0309162	0.0309162	36.9538	30.9162	30.9162	32.9288	3.48576
	12	0.097	0.0921	0.0919		12	0.00903545	0.00801532	0.00797368		12	0.0451773	0.0400766	0.0398684	45.1773	40.0766	39.8684	41.7074	3.00677
ADA solution(0.14mg/mL)+US		OD					公式換算					稀釋倍數			單位換算ug/ml
	時間	1	2	2		時間	1	2	3		時間	1	2	3	1	2	3	平均	標準差
	0.25	0.0537	0.0576	0.0576		0.25	2.0819e-05	0.000832761	0.000832761		0.25	6.93967e-05	0.0041638	0.0041638	0.0693967	4.1638	4.1638	2.799	2.36391
	0.5	0.0721	0.0682	0.068		0.5	0.00385152	0.00303958	0.00299794		0.5	0.0128384	0.0151979	0.0149897	12.8384	15.1979	14.9897	14.342	1.30631
	1	0.0874	0.0784	0.0784		1	0.00703683	0.00516312	0.00516312		1	0.0234561	0.0258156	0.0258156	23.4561	25.8156	25.8156	25.0291	1.36225
	2	0.0926	0.0846	0.0846		2	0.00811942	0.0064539	0.0064539		2	0.0270647	0.0322695	0.0322695	27.0647	32.2695	32.2695	30.5346	3.00497
	3	0.0984	0.0876	0.0874		3	0.00932692	0.00707847	0.00703683		3	0.0310897	0.0353923	0.0351841	31.0897	35.3923	35.1841	33.8887	2.42624
	4	0.1052	0.0902	0.0905		4	0.0107426	0.00761976	0.00768222		4	0.0358087	0.0380988	0.0384111	35.8087	38.0988	38.4111	37.4395	1.42094
	5	0.1142	0.0955	0.0953		5	0.0126163	0.00872317	0.00868153		5	0.0420544	0.0436158	0.0434077	42.0544	43.6158	43.4077	43.026	0.847805
	6	0.1186	0.0978	0.098		6	0.0135324	0.00920201	0.00924364		6	0.0451079	0.04601	0.0462182	45.1079	46.01	46.2182	45.7787	0.590212
	8	0.123	0.0981	0.0986		8	0.0144484	0.00926446	0.00936856		8	0.0481613	0.0463223	0.0468428	48.1613	46.3223	46.8428	47.1088	0.947928
	12	0.1342	0.0998	0.0998		12	0.0167801	0.00961839	0.00961839		12	0.0559338	0.0480919	0.0480919	55.9338	48.0919	48.0919	50.7059	4.52748
(LysMBs+US)+ADA solution		OD					公式換算					稀釋倍數			單位換算ug/ml
	時間	1	2	2		時間	1	2	3		時間	1	2	3	1	2	3	平均	標準差
	0.25	0.0689	0.0673	0.0675		0.25	0.00318531	0.00285221	0.00289384		0.25	0.0159266	0.014261	0.0144692	15.9266	14.261	14.4692	14.8856	0.90748
	0.5	0.0835	0.0698	0.0696		0.5	0.00622489	0.00337268	0.00333104		0.5	0.0311244	0.0168634	0.0166552	31.1244	16.8634	16.6552	21.5477	8.29436
	1	0.0873	0.0755	0.0755		1	0.00701601	0.00455937	0.00455937		1	0.03508	0.0227968	0.0227968	35.08	22.7968	22.7968	26.8912	7.09172
	2	0.0922	0.0876	0.088		2	0.00803614	0.00707847	0.00716174		2	0.0401807	0.0353923	0.0358087	40.1807	35.3923	35.8087	37.1273	2.65255
	3	0.114	0.102	0.1018		3	0.0125747	0.0100764	0.0100348		3	0.0628734	0.050382	0.0501738	62.8734	50.382	50.1738	54.4764	7.27276
	4	0.1258	0.1174	0.1175		4	0.0150313	0.0132825	0.0133034		4	0.0751567	0.0664127	0.0665168	75.1567	66.4127	66.5168	69.362	5.01856
	5	0.1333	0.1294	0.1294		5	0.0165928	0.0157808	0.0157808		5	0.0829638	0.0789041	0.0789041	82.9638	78.9041	78.9041	80.2573	2.34387
	6	0.1354	0.1322	0.132		6	0.01703	0.0163637	0.0163221		6	0.0851498	0.0818187	0.0816106	85.1498	81.8187	81.6106	82.8597	1.98601
	8	0.1382	0.1468	0.1465		8	0.0176129	0.0194033	0.0193409		8	0.0880645	0.0970166	0.0967043	88.0645	97.0166	96.7043	93.9285	5.08079
	12	0.1441	0.1524	0.1521		12	0.0188412	0.0205692	0.0205067		12	0.0942061	0.102846	0.102534	94.2061	102.846	102.534	99.8619	4.90058

## Sheet: Fig 9
ID	Control	adaS	adaS+US	(LysMBs+US)+adaS	ada-LysMBs+US							Descriptives
1	7351.43	8195.41	3748.2	4849.45	7507.29									95% Confidence Interval for Mean
1	6249.5	7931.32	6636.77	6319.6	7226.2					N	Mean	Std. Deviation	Std. Error	Lower Bound	Upper Bound	Minimum	Maximum
1	7568.55	7894.57	8168.18	7602.58	5310.92			W0	Control	5	7142.61	1421.09	635.532	5378.1	8907.13	5398	9146			Week 0		Week 1		Week 2		Week 3		Week 4		Week 5
1	5398.04	7846.93	7947.66	7047.19	7572.63				Ada	5	7778.86	441.995	197.666	7230.05	8327.67	7026	8195			Mean	SEM
1	9145.56	7026.09	7235.72	7213.94	6901.54				US_Ada	5	6747.31	1782.21	797.03	4534.4	8960.22	3748	8168		Control	7142.61	635.532	5677.2	588.524	5238	625.351	4922.8	754.978	4154.4	527.832	3996	421.106
2	5365.97	8080.72	7291.57	6378.27	5197.5				US_LysMBs_Ada	5	6606.55	1086.84	486.05	5257.06	7956.05	4849	7603		Ada	7778.86	197.666	6281.54	567.467	5535.8	600.352	5170.4	663.273	4613.6	345.515	3102.4	731.455
2	3623.62	6773	3715.24	4971.39	7306.35				US_Ada_LysMBs	5	6903.72	929.081	415.498	5750.11	8057.32	5311	7573		US+Ada	6747.31	797.03	5681.63	637.055	4702	665.744	4454.2	325.806	4300.2	193.144	3339	494.196
2	7149.7	6138	6811.28	5629.02	5574.34														US+LysMBs+Ada	6606.55	486.05	5923.06	277.619	4222	619.173	4210.4	374.32	3777.8	496.688	2485.2	269.636	*
2	6276.31	5772	5091.09	6196.5	6518.67			W1	Control	5	5677.2	1315.98	588.524	4043.19	7311.2	3624	7150		US+Ada-LysMBs	6903.72	415.498	6267.14	386.642	4532.8	541.635	3807.6	418.203	3793.4	465.589	2477.6	459.942	*
2	5970.4	4644	5498.97	6440.09	6738.86				Ada	5	6281.54	1268.89	567.467	4706	7857.08	4644	8081															*p < 0.05
3	4696	6442	2472	3850	4698				US_Ada	5	5681.63	1424.5	637.055	3912.88	7450.38	3715	7292
3	4755	3980	5407	2361	4522				US_LysMBs_Ada	5	5923.06	620.775	277.619	5152.26	6693.85	4971	6440
3	5644	6370	6321	4549	4685				US_Ada_LysMBs	5	6267.14	864.559	386.642	5193.65	7340.63	5197	7306
3	3685	4168	5275	6210	2681
3	7410	6719	4035	4140	6078			W2	Control	5	5238	1398.33	625.351	3501.75	6974.25	3685	7410
4	5086	5091	4381	5076	5187				Ada	5	5535.8	1342.43	600.352	3868.96	7202.64	3980	6719
4	6726	5563	3386	3603	3663				US_Ada	5	4702	1488.65	665.744	2853.6	6550.4	2472	6321
4	3156	4044	4433	3151	2553				US_LysMBs_Ada	5	4222	1384.51	619.173	2502.9	5941.1	2361	6210
4	6401	3701	5423	4958	3816				US_Ada_LysMBs	5	4532.8	1211.13	541.635	3028.98	6036.62	2681	6078
4	3245	7453	4648	4264	3819
5	2763	5207	4229	2732	3899			W3	Control	5	4922.8	1688.18	754.978	2826.65	7018.95	3156	6726
5	4381	5467	4427	4260	2934				Ada	5	5170.4	1483.12	663.273	3328.86	7011.94	3701	7453
5	5075	4126	4798	2446	2824				US_Ada	5	4454.2	728.524	325.806	3549.62	5358.78	3386	5423
5	3113	4686	3621	4863	5417				US_LysMBs_Ada	5	4210.4	837.004	374.32	3171.12	5249.68	3151	5076
5	5440	3582	4426	4588	3893				US_Ada_LysMBs	5	3807.6	935.13	418.203	2646.48	4968.72	2553	5187
6	3826	3787	4122	1999	2288
6	4854	4472	2349	3134	4295			W4	Control	5	4154.4	1180.27	527.832	2688.9	5619.9	2763	5440
6	4648	268	4161	2990	2009				Ada	5	4613.6	772.595	345.515	3654.3	5572.9	3582	5467
6	4180	3587	4133	1752	1915				US_Ada	5	4300.2	431.883	193.144	3763.95	4836.45	3621	4798
6	2472	3398	1930	2551	1881				US_LysMBs_Ada	5	3777.8	1110.63	496.688	2398.77	5156.83	2446	4863
									US_Ada_LysMBs	5	3793.4	1041.09	465.589	2500.72	5086.08	2824	5417
								W5	Control	5	3996	941.621	421.106	2826.82	5165.18	2472	4854
									Ada	5	3102.4	1635.58	731.455	1071.56	5133.24	268	4472
									US_Ada	5	3339	1105.06	494.196	1966.89	4711.11	1930	4161
									US_LysMBs_Ada	5	2180.8	1093.99	489.247	822.43	3539.17	477	3134
									US_Ada_LysMBs	5	2477.6	1028.46	459.942	1200.6	3754.6	1881	4295
