# Supplementary material for: Application of ultrasound-mediated adapalene-coated lysozyme-shelled microbubbles in UVA-induced skin photoaging
Source: PLoS One. 2020 May 21;15(5):e0232617. doi: 10.1371/journal.pone.0232617 (PMC7242023; doi:10.1371/journal.pone.0232617)
Supplement: S1 Table — (XLSX) [file pone.0232617.s011.xlsx]

## Sheet: Table1
LysMBs-1	64.1	0.5				64.1		LysMBs	66.4	8.7			LysMBs	66.4	8.7
0.25mg/ml ada	-12.1	0.6				59.1		0.25mg/ml ada	-12.1	0.6				64.8	12.4
non-remove1	50.9	1.5				76.1		non-remove1	53.2	1.5				64.9	1.8583
removed1	58.4	0.2			AVE	66.4333		removed1	60.7	0.2						65.3667	7.65277
LysMBs-2	59.1	1.2			STD	8.73689							0.25mg/ml ada	-12.1					0.5mg/ml ada	-29.3					1mg/ml ada	-33.5
0.5mg/ml ada	-29.3	0.7						0.5mg/ml ada	-29.3	0.7				-10.1						-20.2						-28.9
non-remove2	38.1	2.9						non-remove2	45.4	2.9				-14.8						-27.5						-40.4
removed2	53.5	1.4						removed2	55.8	1.4						-12.3333	2.35867					-25.6667	4.81906				-34.2667	5.78821
LysMBs-3	76.1	1.6											non-remove1	53.2					non-remove2	45.4					1ada-LysMBs	38
1mg/ml ada	-33.5	0.3						1mg/ml ada	-33.5	0.3				57.7						51						40.1
non-remove3	47.7	2.1						non-remove3	38	2.1				53.366		54.7553	2.55151			37.766		44.722	6.643			27.866
removed3	69.6	2.8						removed3	54.9	2.8									removed2								35.322	6.5419
									AVE	STD			removed1	60.7						55.8					1ada-LysMBs(remove)	54.9
														60.2						57.2						54.2
														59.066		59.9887	0.837249			55.066		56.022	1.08418			46.066
LysMBs-1	67.3	3.6				67.3		LysMBs	64.8	12.4						AVE	STD					AVE	STD				51.722	4.91073
0.25mg/ml ada	-10.1	4.5				51.4		0.25mg/ml ada	-10.1	4.5																	AVE	STD
non-remove1	60.2	5.4				75.8		non-remove1	57.7	5.4
removed1	62.7	4.2			AVE	64.8333		removed1	60.2	4.2
LysMBs-2	51.4	0.5			STD	12.3856
0.5mg/ml ada	-20.2	1.2						0.5mg/ml ada	-20.2	1.2			LysMBs
non-remove2	37.6	3.5						non-remove2	51	3.5				2016-07-24	2016-07-30	2016-08-15
removed2	47.8	1.8						removed2	57.2	1.8				62.6	75.3	62.3
LysMBs-3	75.8	2.6												60.4	73	63.9
1mg/ml ada	-28.9	1.3						1mg/ml ada	-28.9	1.3				60.2	72.3	66.5
non-remove3	51.1	2.8						non-remove3	40.1	2.8				61.3	75.9	64.2
removed3	65.2	2.3						removed3	54.2	2.3				59.7	70.8	63.9
									AVE	STD				60.4	75.7	66.3
													AVE	60.7667	73.8333	64.5167
													STD	0.946338	1.92152	1.46562
LysMBs	64.867	1.8583						LysMBs	64.867	1.8583
0.25mg/ml ada	-14.8	2.8						0.25mg/ml ada	-14.8	2.8
0.25ada-LysMBs	53.366	0.7						0.25ada-LysMBs	53.366	0.7
0.25ada-LysMBs(remove)	59.066	0.9						0.25ada-LysMBs(remove)	59.066	0.9
0.5mg/ml ada	-27.5	1.8
0.5ada-LysMBs	37.766	2						0.5mg/ml ada	-27.5	1.8
0.5ada-LysMBs(remove)	55.066	0.2						0.5ada-LysMBs	37.766	2
1mg/ml ada	-40.4	3.6						0.5ada-LysMBs(remove)	55.066	0.2
1ada-LysMBs	27.866	1.8
1ada-LysMBs(remove)	46.066	0.6						1mg/ml ada	-40.4	3.6
								1ada-LysMBs	27.866	1.8
								1ada-LysMBs(remove)	46.066	0.6
									AVE	STD

## Sheet: Table 2(1)
OriginalMBs		OD					公式換算					稀釋倍數			單位換算ug/ml
	時間	1	2	2		時間	1	2	3		時間	1	2	3	1	2	3	平均	標準差
	0.25	0.0592	0.0604	0.0601		0.25	0.00116587	0.00141569	0.00135324		0.25	0.00582933	0.00707847	0.00676618	5.82933	7.07847	6.76618	6.55799	0.650074
	0.5	0.0597	0.0607	0.0607		0.5	0.00126996	0.00147815	0.00147815		0.5	0.0063498	0.00739075	0.00739075	6.3498	7.39075	7.39075	7.04377	0.600993
	1	0.0614	0.0615	0.0617		1	0.00162388	0.0016447	0.00168634		1	0.00811942	0.00822351	0.0084317	8.11942	8.22351	8.4317	8.25821	0.159008
	2	0.0622	0.0609	0.0609		2	0.00179044	0.00151979	0.00151979		2	0.00895218	0.00759894	0.00759894	8.95218	7.59894	7.59894	8.05002	0.781291
	3	0.0632	0.0609	0.0614		3	0.00199863	0.00151979	0.00162388		3	0.00999313	0.00759894	0.00811942	9.99313	7.59894	8.11942	8.5705	1.25922
	4	0.0617	0.061	0.0608		4	0.00168634	0.00154061	0.00149897		4	0.0084317	0.00770304	0.00749485	8.4317	7.70304	7.49485	7.87653	0.491934
	5	0.0602	0.0614	0.0611		5	0.00137406	0.00162388	0.00156143		5	0.00687028	0.00811942	0.00780713	6.87028	8.11942	7.80713	7.59894	0.650074
	6	0.0572	0.0611	0.0608		6	0.000749485	0.00156143	0.00149897		6	0.00374742	0.00780713	0.00749485	3.74742	7.80713	7.49485	6.3498	2.25913
	8	0.0575	0.0607	0.0608		8	0.000811942	0.00147815	0.00149897		8	0.00405971	0.00739075	0.00749485	4.05971	7.39075	7.49485	6.3151	1.95392
	12	0.0598	0.0608	0.0609		12	0.00129078	0.00149897	0.00151979		12	0.0064539	0.00749485	0.00759894	6.4539	7.49485	7.59894	7.18256	0.633186
ADA-LysMBs		OD					公式換算					稀釋倍數			單位換算ug/ml
	時間	1	2	2		時間	1	2	3		時間	1	2	3	1	2	3	平均	標準差
	0.25	0.0641	0.0583	0.0587		0.25	0.002186	0.000978494	0.00106177		0.25	0.00728666	0.00489247	0.00530885	7.28666	4.89247	5.30885	5.82933	1.27914
	0.5	0.0648	0.0639	0.0635		0.5	0.00233173	0.00214436	0.00206108		0.5	0.00777243	0.0107218	0.0103054	7.77243	10.7218	10.3054	9.59988	1.59625
	1	0.0614	0.0643	0.0646		1	0.00162388	0.00222764	0.00229009		1	0.00541295	0.0111382	0.0114505	5.41295	11.1382	11.4505	9.33386	3.3992
	2	0.0673	0.0792	0.0801		2	0.00285221	0.00532967	0.00551704		2	0.00950735	0.0266483	0.0275852	9.50735	26.6483	27.5852	21.247	10.1776
	3	0.0766	0.087	0.0875		3	0.00478837	0.00695355	0.00705765		3	0.0159612	0.0347678	0.0352882	15.9612	34.7678	35.2882	28.6724	11.0113
	4	0.0849	0.0932	0.0929		4	0.00651635	0.00824433	0.00818187		4	0.0217212	0.0412217	0.0409094	21.7212	41.2217	40.9094	34.6174	11.1696
	5	0.0928	0.0968	0.0963		5	0.00816106	0.00899382	0.00888972		5	0.0272035	0.0449691	0.0444486	27.2035	44.9691	44.4486	38.8737	10.1101
	6	0.1053	0.1019	0.1023		6	0.0107634	0.0100556	0.0101389		6	0.0358781	0.0502779	0.0506943	35.8781	50.2779	50.6943	45.6168	8.43651
	8	0.1088	0.1054	0.1062		8	0.0114921	0.0107843	0.0109508		8	0.038307	0.0539213	0.054754	38.307	53.9213	54.754	48.9941	9.26466
	12	0.1231	0.1098	0.1094		12	0.0144692	0.0117003	0.011617		12	0.0482307	0.0585014	0.0580851	48.2307	58.5014	58.0851	54.9391	5.81333
ADA-LysMBs+US		OD					公式換算					稀釋倍數			單位換算ug/ml
	時間	1	2	2		時間	1	2	3		時間	1	2	3	1	2	3	平均	標準差
	0.25	0.0608	0.0662	0.066		0.25	0.00149897	0.0026232	0.00258156		0.25	0.00749485	0.013116	0.0129078	7.49485	13.116	12.9078	11.1729	3.18697
	0.5	0.0591	0.0769	0.0768		0.5	0.00114505	0.00485083	0.00483001		0.5	0.00572523	0.0242542	0.0241501	5.72523	24.2542	24.1501	18.0432	10.6678
	1	0.0754	0.0782	0.0782		1	0.00453855	0.00512148	0.00512148		1	0.0226927	0.0256074	0.0256074	22.6927	25.6074	25.6074	24.6358	1.68278
	2	0.0981	0.1046	0.1045		2	0.00926446	0.0106177	0.0105969		2	0.0463223	0.0530885	0.0529844	46.3223	53.0885	52.9844	50.7984	3.87676
	3	0.1127	0.1204	0.1199		3	0.012304	0.0139071	0.013803		3	0.0615202	0.0695355	0.0690151	61.5202	69.5355	69.0151	66.6903	4.48496
	4	0.1246	0.1351	0.1353		4	0.0147815	0.0169675	0.0170091		4	0.0739075	0.0848375	0.0850457	73.9075	84.8375	85.0457	81.2636	6.37138
	5	0.1362	0.1482	0.1481		5	0.0171965	0.0196948	0.019674		5	0.0859826	0.098474	0.0983699	85.9826	98.474	98.3699	94.2755	7.18206
	6	0.1456	0.1529	0.1532		6	0.0191535	0.0206733	0.0207357		6	0.0957675	0.103366	0.103679	95.7675	103.366	103.679	100.938	4.48012
	8	0.1487	0.156	0.156		8	0.0197989	0.0213187	0.0213187		8	0.0989944	0.106593	0.106593	98.9944	106.593	106.593	104.06	4.38725
	12	0.1512	0.1596	0.1598		12	0.0203194	0.0220682	0.0221098		12	0.101597	0.110341	0.110549	101.597	110.341	110.549	107.496	5.1095
ADA solution(0.14mg/mL)		OD					公式換算					稀釋倍數			單位換算ug/ml
	時間	1	2	2		時間	1	2	3		時間	1	2	3	1	2	3	平均	標準差
	0.25	0.062	0.0637	0.0637		0.25	0.0017488	0.00210272	0.00210272		0.25	0.00874399	0.0105136	0.0105136	8.74399	10.5136	10.5136	9.92373	1.02169
	0.5	0.0656	0.0682	0.0682		0.5	0.00249828	0.00303958	0.00303958		0.5	0.0124914	0.0151979	0.0151979	12.4914	15.1979	15.1979	14.2957	1.56258
	1	0.0677	0.0686	0.0695		1	0.00293548	0.00312285	0.00331022		1	0.0146774	0.0156143	0.0165511	14.6774	15.6143	16.5511	15.6143	0.936856
	2	0.0714	0.073	0.0733		2	0.00370579	0.00403889	0.00410135		2	0.0185289	0.0201944	0.0205067	18.5289	20.1944	20.5067	19.7434	1.06327
	3	0.0729	0.0747	0.0747		3	0.00401807	0.00439281	0.00439281		3	0.0200904	0.0219641	0.0219641	20.0904	21.9641	21.9641	21.3395	1.08179
	4	0.076	0.0764	0.0758		4	0.00466346	0.00474674	0.00462182		4	0.0233173	0.0237337	0.0231091	23.3173	23.7337	23.1091	23.3867	0.318016
	5	0.0806	0.0782	0.079		5	0.00562114	0.00512148	0.00528803		5	0.0281057	0.0256074	0.0264402	28.1057	25.6074	26.4402	26.7177	1.27206
	6	0.0824	0.0819	0.0821		6	0.00599588	0.00589178	0.00593342		6	0.0299794	0.0294589	0.0296671	29.9794	29.4589	29.6671	29.7018	0.261967
	8	0.0891	0.0833	0.0833		8	0.00739075	0.00618325	0.00618325		8	0.0369538	0.0309162	0.0309162	36.9538	30.9162	30.9162	32.9288	3.48576
	12	0.097	0.0921	0.0919		12	0.00903545	0.00801532	0.00797368		12	0.0451773	0.0400766	0.0398684	45.1773	40.0766	39.8684	41.7074	3.00677
ADA solution(0.14mg/mL)+US		OD					公式換算					稀釋倍數			單位換算ug/ml
	時間	1	2	2		時間	1	2	3		時間	1	2	3	1	2	3	平均	標準差
	0.25	0.0537	0.0576	0.0576		0.25	2.0819e-05	0.000832761	0.000832761		0.25	6.93967e-05	0.0041638	0.0041638	0.0693967	4.1638	4.1638	2.799	2.36391
	0.5	0.0721	0.0682	0.068		0.5	0.00385152	0.00303958	0.00299794		0.5	0.0128384	0.0151979	0.0149897	12.8384	15.1979	14.9897	14.342	1.30631
	1	0.0874	0.0784	0.0784		1	0.00703683	0.00516312	0.00516312		1	0.0234561	0.0258156	0.0258156	23.4561	25.8156	25.8156	25.0291	1.36225
	2	0.0926	0.0846	0.0846		2	0.00811942	0.0064539	0.0064539		2	0.0270647	0.0322695	0.0322695	27.0647	32.2695	32.2695	30.5346	3.00497
	3	0.0984	0.0876	0.0874		3	0.00932692	0.00707847	0.00703683		3	0.0310897	0.0353923	0.0351841	31.0897	35.3923	35.1841	33.8887	2.42624
	4	0.1052	0.0902	0.0905		4	0.0107426	0.00761976	0.00768222		4	0.0358087	0.0380988	0.0384111	35.8087	38.0988	38.4111	37.4395	1.42094
	5	0.1142	0.0955	0.0953		5	0.0126163	0.00872317	0.00868153		5	0.0420544	0.0436158	0.0434077	42.0544	43.6158	43.4077	43.026	0.847805
	6	0.1186	0.0978	0.098		6	0.0135324	0.00920201	0.00924364		6	0.0451079	0.04601	0.0462182	45.1079	46.01	46.2182	45.7787	0.590212
	8	0.123	0.0981	0.0986		8	0.0144484	0.00926446	0.00936856		8	0.0481613	0.0463223	0.0468428	48.1613	46.3223	46.8428	47.1088	0.947928
	12	0.1342	0.0998	0.0998		12	0.0167801	0.00961839	0.00961839		12	0.0559338	0.0480919	0.0480919	55.9338	48.0919	48.0919	50.7059	4.52748
(LysMBs+US)+ADA solution		OD					公式換算					稀釋倍數			單位換算ug/ml
	時間	1	2	2		時間	1	2	3		時間	1	2	3	1	2	3	平均	標準差
	0.25	0.0689	0.0673	0.0675		0.25	0.00318531	0.00285221	0.00289384		0.25	0.0159266	0.014261	0.0144692	15.9266	14.261	14.4692	14.8856	0.90748
	0.5	0.0835	0.0698	0.0696		0.5	0.00622489	0.00337268	0.00333104		0.5	0.0311244	0.0168634	0.0166552	31.1244	16.8634	16.6552	21.5477	8.29436
	1	0.0873	0.0755	0.0755		1	0.00701601	0.00455937	0.00455937		1	0.03508	0.0227968	0.0227968	35.08	22.7968	22.7968	26.8912	7.09172
	2	0.0922	0.0876	0.088		2	0.00803614	0.00707847	0.00716174		2	0.0401807	0.0353923	0.0358087	40.1807	35.3923	35.8087	37.1273	2.65255
	3	0.114	0.102	0.1018		3	0.0125747	0.0100764	0.0100348		3	0.0628734	0.050382	0.0501738	62.8734	50.382	50.1738	54.4764	7.27276
	4	0.1258	0.1174	0.1175		4	0.0150313	0.0132825	0.0133034		4	0.0751567	0.0664127	0.0665168	75.1567	66.4127	66.5168	69.362	5.01856
	5	0.1333	0.1294	0.1294		5	0.0165928	0.0157808	0.0157808		5	0.0829638	0.0789041	0.0789041	82.9638	78.9041	78.9041	80.2573	2.34387
	6	0.1354	0.1322	0.132		6	0.01703	0.0163637	0.0163221		6	0.0851498	0.0818187	0.0816106	85.1498	81.8187	81.6106	82.8597	1.98601
	8	0.1382	0.1468	0.1465		8	0.0176129	0.0194033	0.0193409		8	0.0880645	0.0970166	0.0967043	88.0645	97.0166	96.7043	93.9285	5.08079
	12	0.1441	0.1524	0.1521		12	0.0188412	0.0205692	0.0205067		12	0.0942061	0.102846	0.102534	94.2061	102.846	102.534	99.8619	4.90058

## Sheet: Table 2 (2)
OriginalMBs		OD					公式換算					稀釋倍數			單位換算ug/ml						重量		平均重量		藥量/豬皮重(μg/g)				擴散槽2.14cm2的穿透範圍
	組數	1	2	2		組數	1	2	3		組數	1	2	3	1	2	3	平均	標準差		1	0.1003	0.1005	0.000264575	118.078				25.395
		0.065	0.0632	0.0634			0.00237337	0.00199863	0.00204026			0.0118668	0.00999313	0.0102013	11.8668	9.99313	10.2013	10.93	1.32491		2	0.1008							21.3853
																					3	0.1004							21.8308				22.8704			2.19773
ADA-LysMBs		OD					公式換算					稀釋倍數			單位換算ug/ml						重量		平均重量		藥量/豬皮重(μg/g)				擴散槽2.14cm2的穿透範圍
	組數	1	2	2		組數	1	2	3		組數	1	2	3	1	2	3	平均	標準差		1	0.1096	0.103767	0.00506392	128.405				28.5137
		0.0664	0.0653	0.0655			0.00266483	0.00243583	0.00247746			0.0133242	0.0121791	0.0123873	13.3242	12.1791	12.3873	12.7516	0.80967		2	0.1005							26.0633
																					3	0.1012							26.5089				27.0286			1.30528
ADA-LysMBs+US		OD					公式換算					稀釋倍數			單位換算ug/ml						重量		平均重量		藥量/豬皮重(μg/g)				擴散槽2.14cm2的穿透範圍
	組數	1	2	2		組數	1	2	3		組數	1	2	3	1	2	3	平均	標準差		1	0.1021	0.100267	0.00175594	157.804				33.8601
		0.0688	0.0674	0.0675			0.00316449	0.00287302	0.00289384			0.0158225	0.0143651	0.0144692	15.8225	14.3651	14.4692	15.0938	1.03049		2	0.1001							30.7414
																					3	0.0986							30.9641				31.8552			1.73984
ADA solution(0.14mg/mL)		OD					公式換算					稀釋倍數			單位換算ug/ml						重量		平均重量		藥量/豬皮重(μg/g)				擴散槽2.14cm2的穿透範圍
	組數	1	2	2		組數	1	2	3		組數	1	2	3	1	2	3	平均	標準差		1	0.1002	0.1005	0.00108167	206.119				44.3299
		0.0735	0.0763	0.0763			0.00414299	0.00472592	0.00472592			0.0207149	0.0236296	0.0236296	20.7149	23.6296	23.6296	22.1723	2.06098		2	0.0996							50.5673
																					3	0.1017							50.5673				48.4882			3.60115
ADA solution(0.14mg/mL)+US		OD					公式換算					稀釋倍數			單位換算ug/ml						重量		平均重量		藥量/豬皮重(μg/g)				擴散槽2.14cm2的穿透範圍
	組數	1	2	2		組數	1	2	3		組數	1	2	3	1	2	3	平均	標準差		1	0.1036	0.1015	0.00205183	259.469				56.3592
		0.0789	0.0801	0.08			0.00526721	0.00551704	0.00549622			0.0263361	0.0275852	0.0274811	26.3361	27.5852	27.4811	26.9606	0.883276		2	0.1014							59.0323
																					3	0.0995							58.8096				58.067			1.48323
(LysMBs+US)+ADA solution		OD					公式換算					稀釋倍數			單位換算ug/ml						重量		平均重量		藥量/豬皮重(μg/g)				擴散槽2.14cm2的穿透範圍
	時間	1	2	2		時間	1	2	3		時間	1	2	3	1	2	3	平均	標準差		1	0.1004	0.102633	0.00235867	168.364				36.9787
		0.0702	0.0695	0.0692		0.25	0.00345596	0.00331022	0.00324777		0.25	0.0172798	0.0165511	0.0162388	17.2798	16.5511	16.2388	16.9155	0.515244		2	0.1051							35.4194
																					3	0.1024							34.7511				35.7164			1.14313

## Sheet: Table 3
1	11	60	71		Descriptives											Multiple Comparisons
1	12	68	80				N	Mean	Std. Deviation	Std. Error	95% Confidence Interval for Mean		Minimum	Maximum		Bonferroni
1	12	70	82								Lower Bound	Upper Bound				Dependent Variable		(I) Gp	(J) Gp	Mean Difference (I-J)	Std. Error	Sig.	95% Confidence Interval
1	11	70	81		Epidermis	Control	6	11.5	0.547723	0.223607	10.9252	12.0748	11	12									Lower Bound	Upper Bound
1	11	75	86			UVR	6	19.8333	0.983192	0.401386	18.8015	20.8651	18	21			Epidermis	Control	UVR	-8.33333	0.778175	1.36009e-10	-10.8148	-5.85189
1	12	68	80			UVR+Ald	6	18.1667	1.60208	0.654047	16.4854	19.8479	16	20					UVR+Ald	-6.66667	0.778175	2.2092e-08	-9.14811	-4.18522
2	20	76	96			UVR+US+Ada	6	17	2	0.816497	14.9011	19.0989	15	20					UVR+US+Ada	-5.5	0.778175	1.10757e-06	-7.98145	-3.01855
2	20	80	100			UVR+US+L	6	13.6667	1.63299	0.666667	11.9529	15.3804	12	16					UVR+US+L	-2.16667	0.778175	0.13799	-4.64811	0.314781
2	20	88	108			UVR+US+A	6	12	0.632456	0.258199	11.3363	12.6637	11	13					UVR+US+A	-0.5	0.778175	1	-2.98145	1.98145
2	18	98	116			Total	36	15.3611	3.43222	0.572037	14.1998	16.5224	11	21				UVR	Control	8.33333	0.778175	1.36009e-10	5.85189	10.8148
2	21	81	102		Dermis	Control	6	68.5	4.88876	1.99583	63.3696	73.6304	60	75					UVR+Ald	1.66667	0.778175	0.60677	-0.814781	4.14811
2	20	82	102			UVR	6	84.1667	7.80812	3.18765	75.9726	92.3608	76	98					UVR+US+Ada	2.83333	0.778175	0.0152011	0.351886	5.31478
3	18	81	99			UVR+Ald	6	79	11.1714	4.5607	67.2763	90.7237	60	95					UVR+US+L	6.16667	0.778175	1.14315e-07	3.68522	8.64811
3	18	80	98			UVR+US+Ada	6	80	7.45654	3.04412	72.1748	87.8252	70	90					UVR+US+A	7.83333	0.778175	5.88269e-10	5.35189	10.3148
3	20	60	80			UVR+US+L	6	72.3333	5.57375	2.27547	66.484	78.1826	66	80				UVR+Ald	Control	6.66667	0.778175	2.2092e-08	4.18522	9.14811
3	16	78	94			UVR+US+A	6	69.8333	6.52431	2.66354	62.9865	76.6802	62	78					UVR	-1.66667	0.778175	0.60677	-4.14811	0.814781
3	20	95	102			Total	36	75.6389	9.08107	1.51351	72.5663	78.7115	60	98					UVR+US+Ada	1.16667	0.778175	1	-1.31478	3.64811
3	17	80	97		EandD	Control	6	80	4.93964	2.0166	74.8162	85.1838	71	86					UVR+US+L	4.5	0.778175	3.84386e-05	2.01855	6.98145
4	20	70	90			UVR	6	104	7.04273	2.87518	96.6091	111.391	96	116					UVR+US+A	6.16667	0.778175	1.14315e-07	3.68522	8.64811
4	16	73				UVR+Ald	6	95	7.79744	3.18329	86.8171	103.183	80	102				UVR+US+Ada	Control	5.5	0.778175	1.10757e-06	3.01855	7.98145
4	15	82	88			UVR+US+Ada	5	96.8	8.52643	3.81314	86.213	107.387	88	108					UVR	-2.83333	0.778175	0.0152011	-5.31478	-0.351886
4	18	85	103			UVR+US+L	6	84.5	4.9295	2.01246	79.3268	89.6732	80	93					UVR+Ald	-1.16667	0.778175	1	-3.64811	1.31478
4	15	80	95			UVR+US+A	6	83.3333	8.89194	3.63012	74.0018	92.6649	74	98					UVR+US+L	3.33333	0.778175	0.00261392	0.851886	5.81478
4	18	90	108			Total	35	90.4286	10.9552	1.85177	86.6653	94.1918	71	116					UVR+US+A	5	0.778175	6.41166e-06	2.51855	7.48145
5	13	70	83															UVR+US+L	Control	2.16667	0.778175	0.13799	-0.314781	4.64811
5	14	66	80																UVR	-6.16667	0.778175	1.14315e-07	-8.64811	-3.68522
5	12	72	84																UVR+Ald	-4.5	0.778175	3.84386e-05	-6.98145	-2.01855
5	12	68	80																UVR+US+Ada	-3.33333	0.778175	0.00261392	-5.81478	-0.851886
5	15	78	93																UVR+US+A	1.66667	0.778175	0.60677	-0.814781	4.14811
5	16	80	87															UVR+US+A	Control	0.5	0.778175	1	-1.98145	2.98145
6	12	62	74																UVR	-7.83333	0.778175	5.88269e-10	-10.3148	-5.35189
6	12	63	75																UVR+Ald	-6.16667	0.778175	1.14315e-07	-8.64811	-3.68522
6	12	76	88																UVR+US+Ada	-5	0.778175	6.41166e-06	-7.48145	-2.51855
6	12	70	82																UVR+US+L	-1.66667	0.778175	0.60677	-4.14811	0.814781
6	11	78	98														Dermis	Control	UVR	-15.6667	4.3391	0.0164936	-29.5032	-1.83012
6	13	70	83																UVR+Ald	-10.5	4.3391	0.326923	-24.3365	3.33654
																			UVR+US+Ada	-11.5	4.3391	0.190678	-25.3365	2.33654
																			UVR+US+L	-3.83333	4.3391	1	-17.6699	10.0032
																			UVR+US+A	-1.33333	4.3391	1	-15.1699	12.5032
																		UVR	Control	15.6667	4.3391	0.0164936	1.83012	29.5032
																			UVR+Ald	5.16667	4.3391	1	-8.66988	19.0032
																			UVR+US+Ada	4.16667	4.3391	1	-9.66988	18.0032
																			UVR+US+L	11.8333	4.3391	0.158538	-2.00321	25.6699
																			UVR+US+A	14.3333	4.3391	0.0371689	0.49679	28.1699
																		UVR+Ald	Control	10.5	4.3391	0.326923	-3.33654	24.3365
																			UVR	-5.16667	4.3391	1	-19.0032	8.66988
																			UVR+US+Ada	-1	4.3391	1	-14.8365	12.8365
																			UVR+US+L	6.66667	4.3391	1	-7.16988	20.5032
																			UVR+US+A	9.16667	4.3391	0.646038	-4.66988	23.0032
																		UVR+US+Ada	Control	11.5	4.3391	0.190678	-2.33654	25.3365
																			UVR	-4.16667	4.3391	1	-18.0032	9.66988
																			UVR+Ald	1	4.3391	1	-12.8365	14.8365
																			UVR+US+L	7.66667	4.3391	1	-6.16988	21.5032
																			UVR+US+A	10.1667	4.3391	0.389257	-3.66988	24.0032
																		UVR+US+L	Control	3.83333	4.3391	1	-10.0032	17.6699
																			UVR	-11.8333	4.3391	0.158538	-25.6699	2.00321
																			UVR+Ald	-6.66667	4.3391	1	-20.5032	7.16988
																			UVR+US+Ada	-7.66667	4.3391	1	-21.5032	6.16988
																			UVR+US+A	2.5	4.3391	1	-11.3365	16.3365
																		UVR+US+A	Control	1.33333	4.3391	1	-12.5032	15.1699
																			UVR	-14.3333	4.3391	0.0371689	-28.1699	-0.49679
																			UVR+Ald	-9.16667	4.3391	0.646038	-23.0032	4.66988
																			UVR+US+Ada	-10.1667	4.3391	0.389257	-24.0032	3.66988
																			UVR+US+L	-2.5	4.3391	1	-16.3365	11.3365
																	EandD	Control	UVR	-24	4.12677	3.96608e-05	-37.1984	-10.8016
																			UVR+Ald	-15	4.12677	0.016014	-28.1984	-1.80156
																			UVR+US+Ada	-16.8	4.3282	0.00827028	-30.6426	-2.95735
																			UVR+US+L	-4.5	4.12677	1	-17.6984	8.69844
																			UVR+US+A	-3.33333	4.12677	1	-16.5318	9.86511
																		UVR	Control	24	4.12677	3.96608e-05	10.8016	37.1984
																			UVR+Ald	9	4.12677	0.561726	-4.19844	22.1984
																			UVR+US+Ada	7.2	4.3282	1	-6.64265	21.0426
																			UVR+US+L	19.5	4.12677	0.000816209	6.30156	32.6984
																			UVR+US+A	20.6667	4.12677	0.000372182	7.46822	33.8651
																		UVR+Ald	Control	15	4.12677	0.016014	1.80156	28.1984
																			UVR	-9	4.12677	0.561726	-22.1984	4.19844
																			UVR+US+Ada	-1.8	4.3282	1	-15.6426	12.0426
																			UVR+US+L	10.5	4.12677	0.247999	-2.69844	23.6984
																			UVR+US+A	11.6667	4.12677	0.126375	-1.53178	24.8651
																		UVR+US+Ada	Control	16.8	4.3282	0.00827028	2.95735	30.6426
																			UVR	-7.2	4.3282	1	-21.0426	6.64265
																			UVR+Ald	1.8	4.3282	1	-12.0426	15.6426
																			UVR+US+L	12.3	4.3282	0.121904	-1.54265	26.1426
																			UVR+US+A	13.4667	4.3282	0.0623532	-0.375979	27.3093
																		UVR+US+L	Control	4.5	4.12677	1	-8.69844	17.6984
																			UVR	-19.5	4.12677	0.000816209	-32.6984	-6.30156
																			UVR+Ald	-10.5	4.12677	0.247999	-23.6984	2.69844
																			UVR+US+Ada	-12.3	4.3282	0.121904	-26.1426	1.54265
																			UVR+US+A	1.16667	4.12677	1	-12.0318	14.3651
																		UVR+US+A	Control	3.33333	4.12677	1	-9.86511	16.5318
																			UVR	-20.6667	4.12677	0.000372182	-33.8651	-7.46822
																			UVR+Ald	-11.6667	4.12677	0.126375	-24.8651	1.53178
																			UVR+US+Ada	-13.4667	4.3282	0.0623532	-27.3093	0.375979
																			UVR+US+L	-1.16667	4.12677	1	-14.3651	12.0318
